# Supplementary material for: Mouse Model of Parkinson’s Disease with Bilateral Dorsal Striatum Lesion with 6-Hydroxydopamine Exhibits Cognitive Apathy-like Behavior
Source: Int J Mol Sci. 2024 Jul 22;25(14):7993. doi: 10.3390/ijms25147993 (PMC11276653; doi:10.3390/ijms25147993)
Supplement: Supplementary file 1 [file ijms-25-07993-s001.zip]

Archive with 10 entries (10 files):
- 3-chamber.csv
- Balance beam test.csv
- Hole board.csv
- NBT score.csv
- NSFT.csv
- OFT.csv
- Pole test.csv
- Rotarod test.csv
- Splash test.csv
- SPT.csv
