# Supplementary material for: Mouse Model of Parkinson’s Disease with Bilateral Dorsal Striatum Lesion with 6-Hydroxydopamine Exhibits Cognitive Apathy-like Behavior
Source: Int J Mol Sci. 2024 Jul 22;25(14):7993. doi: 10.3390/ijms25147993 (PMC11276653; doi:10.3390/ijms25147993)
Supplement: Supplementary file 1 [file ijms-25-07993-s001.zip › 3-chamber.csv]

ID	arm	T mouse 1	num E mouse1	T novel objection	num E novel object	T 1 chamber	T center cahmber	T n chamber	sT mouse 1	s num E mouse1	sT mouse 2	s num E mouse2	s T 1 chamber	s T center cahmber	s T 2 chamber	% mouse1/all	s % mouse2/all
1	bi STR	142.8	53	98	35	298.8	90.6	210.6	93.8	32	100.9	41	244.6	127.1	228.3	59.30232558	48.17668207	chapter1	mouse1	novel object	c mouse1	c center	c novel
2	bi STR	84.8	53	77.3	23	330.3	72.6	197.1	48.9	25	60.9	24	215.4	156.2	228.4	52.3133868	44.53551913	bi STR	118.91}30.84	96.54}32.59	299.03}43.54	81.77}22.99	219.23}58.81
3	bi STR	169.4	70	56.9	23	357.9	113.1	129.1	89	32	87.9	28	235.1	129.2	235.7	74.85638533	50.31091012	sham	115.86}21.77	111.99}15.5	289.53}22.35	81.09}22.84	229.36}37.94
5	bi STR	91.2	49	71.1	25	305.4	78.2	216.4	26	12	118.1	24	199.6	103.1	297.2	56.1922366	18.04302568	chapter2	mouse1	mouse2	c mouse1	c center	c mouse2
6	bi STR	150.5	59	57.1	31	358.3	124.4	117.4	146.2	55	57.6	22	356.8	98.7	144.4	72.49518304	71.73699706	bi STR	67.7}32.04	95.45}27.76	249.57}56.07	110.67}29.46	239.74}52.65
7	bi STR	136.5	35	127.3	35	253.9	86.3	259.8	43.4	24	85.7	28	212.2	154.9	232.9	51.74374526	33.61735089	sham	59.68}19.75	99.14}38.47	250.54}51.09	124}25.09	225.45}37.44
8	bi STR	90.8	41	109.6	61	243.8	66	290.2	44.1	20	160.1	51	174.8	72.6	352.6	45.30938124	21.59647405
9	bi STR	106.7	44	101.8	44	290.3	95.7	214	46.8	26	111.1	24	236.1	103.9	260	51.17505995	29.63901203
14	bi STR	117.8	54	73.5	42	315.4	90.2	194.4	71	33	72.9	34	323.5	79.9	196.6	61.57867224	49.33981932	29.25	29.33333333
16	bi STR	107.6	43	122.1	39	282.8	57.6	259.6	81.2	30	92.8	26	285.4	114.6	200	46.84370919	46.66666667	23.25	34.125
17	bi STR	153.1	60	95.1	49	330.8	46.4	222.8	57	31	88.8	22	306.6	64.9	228.5	61.68412571	39.09465021
10	Sham	107.6	40	102.3	39	309.8	107.6	182.6	90.6	40	108.5	28	304.4	82.9	212.7	51.26250596	45.50477147
11	Sham	114.8	39	115.4	32	308.3	80.1	211.6	49	19	98.8	47	244.9	123	232.2	49.86967854	33.15290934
12	Sham	92.2	50	108.8	53	311.8	67.4	220.8	46.9	23	93.6	40	233.6	129.4	237	45.87064677	33.38078292
13	Sham	137.5	39	95.9	26	307.7	113.8	178.4	81.1	27	30.8	19	319.5	115.3	165.2	58.9117395	72.47542449
18	Sham	94.9	36	115.2	43	279.6	55.7	264.7	33.2	14	157.2	40	152.7	165.9	281.3	45.16896716	17.43697479
19	Sham	154.3	43	116.1	49	276.7	62.3	260.9	64.2	25	64	20	269.4	148	182.6	57.06360947	50.07800312
20	Sham	100.9	45	97.5	39	265.2	99.5	235.3	44.1	18	126.7	37	248.3	107.9	243.7	50.85685484	25.81967213
21	Sham	124.7	56	144.7	49	257.1	62.3	280.6	68.3	20	113.5	42	231.5	119.6	248.9	46.28804751	37.56875688
