# Supplementary material for: Mouse Model of Parkinson’s Disease with Bilateral Dorsal Striatum Lesion with 6-Hydroxydopamine Exhibits Cognitive Apathy-like Behavior
Source: Int J Mol Sci. 2024 Jul 22;25(14):7993. doi: 10.3390/ijms25147993 (PMC11276653; doi:10.3390/ijms25147993)
Supplement: Supplementary file 1 [file ijms-25-07993-s001.zip › Balance beam test.csv]

id	arm	pre	post		m pre	m post
1	bi STR	9.93		1	9.48
1	bi STR	11.27	15.69	2	8.96	8.96
1	bi STR	7.24		3	9.2	9.2
2	bi STR	8.96		5	8.796666667	10.17
3	bi STR	9.2		6	8.156666667	12.67333333
5	bi STR	8.48	10.17	7	8.65	9.65
5	bi STR	10.8		8	7.17
5	bi STR	7.11		9	6.683333333
6	bi STR	6.93	13.2	14	10.055
6	bi STR	8.97		15	7.6	8.6
6	bi STR	8.57		16
7	bi STR	8.65	9.13	17	7.97	8.92
8	bi STR	5.96		10	10.55	7.593333333
8	bi STR	8.38		11	9.04
9	bi STR	7.34		12	10.92666667	11.35
9	bi STR	5.51		13	11.37666667
9	bi STR	7.2		18	6.22	7.9
10	Sham	7.14	8.73	19	5.663333333	7.966666667
10	Sham	13.96	7.39	20	10.8	7.59
10	Sham			21	10.02333333	9.74
11	Sham	6.37	5.94
11	Sham	6.95
11	Sham	13.8
12	Sham	9.1	11.35
12	Sham	9.01
12	Sham	14.67
13	Sham	9.79	8.11
13	Sham	10	9.14
13	Sham	14.34
14	bi STR	9.24
14	bi STR	10.87
15	bi STR	7.6
16	bi STR		10.83
17	bi STR	7.52	8.92
17	bi STR	6.6
17	bi STR	9.79
18	Sham	6.22	8.2
18	Sham
18	Sham		8.11
19	Sham	5.7	6.27
19	Sham	5.17	8.33
19	Sham	6.12	9.3
20	Sham	8.18	6.04
20	Sham	13.42
21	Sham	9.93
21	Sham	10.52	8.59
21	Sham	9.62	10.89
