# Supplementary material for: Mouse Model of Parkinson’s Disease with Bilateral Dorsal Striatum Lesion with 6-Hydroxydopamine Exhibits Cognitive Apathy-like Behavior
Source: Int J Mol Sci. 2024 Jul 22;25(14):7993. doi: 10.3390/ijms25147993 (PMC11276653; doi:10.3390/ijms25147993)
Supplement: Supplementary file 1 [file ijms-25-07993-s001.zip › Hole board.csv]

id	arm	count
1	bi STR	14
2	bi STR	14
3	bi STR	15
5	bi STR	6
6	bi STR	11
7	bi STR	9
8	bi STR	19
9	bi STR	8
10	Sham	8
11	Sham	19
12	Sham	24
13	Sham	12
14	bi STR	1
16	bi STR	4
17	bi STR	10
18	Sham	20
19	Sham	14
20	Sham	14
21	Sham	22
