# Supplementary material for: Mouse Model of Parkinson’s Disease with Bilateral Dorsal Striatum Lesion with 6-Hydroxydopamine Exhibits Cognitive Apathy-like Behavior
Source: Int J Mol Sci. 2024 Jul 22;25(14):7993. doi: 10.3390/ijms25147993 (PMC11276653; doi:10.3390/ijms25147993)
Supplement: Supplementary file 1 [file ijms-25-07993-s001.zip › NBT score.csv]

ID	arm	point
1	bi STR	1
2	bi STR	2
3	bi STR	0.5
5	bi STR	1
6	bi STR	1.5
7	bi STR	2
8	bi STR	1.5
9	bi STR	1
14	bi STR	2.5
16	bi STR	1.5
17	bi STR	1.5
10	Sham	1
11	Sham	1.5
12	Sham	3
13	Sham	2.5
18	Sham	3.5
19	Sham	2
20	Sham	2
21	Sham	1.5
