# Supplementary material for: Mouse Model of Parkinson’s Disease with Bilateral Dorsal Striatum Lesion with 6-Hydroxydopamine Exhibits Cognitive Apathy-like Behavior
Source: Int J Mol Sci. 2024 Jul 22;25(14):7993. doi: 10.3390/ijms25147993 (PMC11276653; doi:10.3390/ijms25147993)
Supplement: Supplementary file 1 [file ijms-25-07993-s001.zip › NSFT.csv]

id	arm	NSST
1	bi STR	360
2	bi STR	208.88
3	bi STR	195.24
5	bi STR	346.67
6	bi STR	360
7	bi STR	120.73
8	bi STR	156.85
9	bi STR	151.81
10	Sham	225.55
11	Sham	114.3
12	Sham	121.3
13	Sham	113.73
14	bi STR	360
16	bi STR	208.6
17	bi STR	343.18
18	Sham	360
19	Sham	134.12
20	Sham	128.33
21	Sham	75.35
