# Supplementary material for: Mouse Model of Parkinson’s Disease with Bilateral Dorsal Striatum Lesion with 6-Hydroxydopamine Exhibits Cognitive Apathy-like Behavior
Source: Int J Mol Sci. 2024 Jul 22;25(14):7993. doi: 10.3390/ijms25147993 (PMC11276653; doi:10.3390/ijms25147993)
Supplement: Supplementary file 1 [file ijms-25-07993-s001.zip › OFT.csv]

ID	arm	travelled distance(m)	E to center	T in center
1	bi STR	20.761	27	64.2
2	bi STR	22.008	36	131
3	bi STR	21.474	39	74.9
5	bi STR	32.368	31	57.3
6	bi STR	14.157	11	17.3
7	bi STR	14.948	18	32.6
8	bi STR	26.547	35	48.1
9	bi STR	29.22	43	71.1
14	bi STR	35.954	37	44.8
16	bi STR	24.35	28	33.9
17	bi STR	29.475	24	24.4
10	Sham	14.88	15	18.1
11	Sham	31.875	58	100.1
12	Sham	18.939	30	63.7
13	Sham	21.205	24	51
18	Sham	25.963	38	49.3
19	Sham	26.673	34	63.5
20	Sham	29.783	40	58.9
21	Sham	22.67	26	49.3
