# Supplementary material for: Mouse Model of Parkinson’s Disease with Bilateral Dorsal Striatum Lesion with 6-Hydroxydopamine Exhibits Cognitive Apathy-like Behavior
Source: Int J Mol Sci. 2024 Jul 22;25(14):7993. doi: 10.3390/ijms25147993 (PMC11276653; doi:10.3390/ijms25147993)
Supplement: Supplementary file 1 [file ijms-25-07993-s001.zip › Pole test.csv]

id	arm	turn pre	down pre	turn 3w	down 3w	mean	turn pre	down pre	turn 3w	down 3w
1	bi STR	2.92	10.24	2.29	10.28	1	2.678	9.662	2.15	8.834
1	bi STR	2.45	9.39	3.56	10.01	2	1.6	9.6975	2.15	11.17
1	bi STR	1.82	9.48	1.5	7.5	3	2.654	9.258	2.2325	9.2
1	bi STR	3.46	11.69	1.31	7.77	5	1.88	7.964	4.745	12.115
1	bi STR	2.74	7.51	2.09	8.61	6	2.876	9.216	2.562	8.666
2	bi STR	1.75	9.54	2.15	11.17	7	2.226	8.102	5.746666667	11.52
2	bi STR	2.29	9.36			8	2.096	8.156	1.716666667	9.593333333
2	bi STR	1.65	9.53			9	2.8525	9.685	4.06	11.52
2	bi STR	0.71	10.36			14	2.04	8.074	2.58	9.12
3	bi STR	2.46	8.66	1.75	8.86	15	1.8825	8.85
3	bi STR	3.44	10.46	2.04	8.57	16	5.28	14.54	3.98	10.4025
3	bi STR	2.06	8	2.15	9.94	17	3.208	9.502	2.69	10.9375
3	bi STR	2.8	9.11	2.99	9.43
3	bi STR	2.51	10.06			10	3.148	10.356	2.223333333	9.28
5	bi STR	1.78	8.36	4.95	13.74	11	1.912	7.71	2.453333333	9.403333333
5	bi STR	1.64	8.22	4.54	10.49	12	2.56	9.185	2.21	9.27
5	bi STR	1.92	7.56			13	2.2325	7.9575	2.47	8.635
5	bi STR	1.61	7.51			18	1.806	8.122	2.766666667	7.26
5	bi STR	2.45	8.17			19	2.465	8.53	1.936666667	7.866666667
6	bi STR	1.98	8.12	1.27	8.39	20	2.446	7.866	1.41	6.21
6	bi STR	3.72	9.61	1.72	8.84	21	4.645	14.39	2.845	9.95
6	bi STR	2.87	10.43	4.16	9.15
6	bi STR	2.64	9.26	2.9	8.43
6	bi STR	3.17	8.66	2.76	8.52
7	bi STR	1.55	7.39	5.14	11.19
7	bi STR	2.74	8.48	4.79	10.37
7	bi STR	2.74	8.45	7.31	13
7	bi STR	2.1	8.67
7	bi STR	2	7.52
8	bi STR	2.36	8.53	1.78	9.49
8	bi STR	2.6	8.35	1.71	12.19
8	bi STR	2.01	8.76	1.66	7.1
8	bi STR	1.74	7.88
8	bi STR	1.77	7.26
9	bi STR	3.3	12.56	4.26	11.74
9	bi STR	2.51	8.58	3.86	11.3
9	bi STR	2.67	9.74
9	bi STR	2.93	7.86
10	Sham	1.92	6.61	1.84	8.25
10	Sham	4.65	14.38	1.93	9.51
10	Sham	2.49	10.87	2.9	10.08
10	Sham	3.28	10.45
10	Sham	3.4	9.47
11	Sham	2.19	6.88	2.43	9.42
11	Sham	1.59	7.14	2.76	8.68
11	Sham	1.98	7.47	2.17	10.11
11	Sham	2.06	9.04
11	Sham	1.74	8.02
12	Sham	2.41	9.51	2.51	9.24
12	Sham	3.19	10.57	1.91	8.91
12	Sham	2.68	8.89	2.21	9.66
12	Sham	1.96	7.77
13	Sham	2.06	7.56	3.37	10.75
13	Sham	2.01	7	2.06	7.62
13	Sham	2.39	8.87	2.13	8.06
13	Sham	2.47	8.4	2.32	8.11
14	bi STR	2.02	8.38	1.73	9.98
14	bi STR	2.73	7.97	4.62	11.26
14	bi STR	2.55	9.63	2.18	8.77
14	bi STR	1.51	8.06	2.08	7.78
14	bi STR	1.39	6.33	2.29	7.81
15	bi STR	2.05	8.38
15	bi STR	1.88	9.04
15	bi STR	1.69	8.62
15	bi STR	1.91	9.36
16	bi STR	2.24	6.86	2.37	11.2
16	bi STR	3.4	8.48	1.46	10.9
16	bi STR	3.42	8.23	2.04	11.32
16	bi STR	2	7.63	4.84	13.17
16	bi STR	1.94	8.63
17	bi STR	5.28	14.54	2.42	8.36
17	bi STR			2.6	9
17	bi STR			4.96	11.48
17	bi STR			5.94	12.77
18	Sham	1.68	6.7	1.38	6.18
18	Sham	0.97	8.79	4.04	8.52
18	Sham	1.83	9.02	2.88	7.08
18	Sham	3	8.77
18	Sham	1.55	7.33
19	Sham	2	8.68	2.09	7.84
19	Sham	2.93	8.38	1.91	7.9
19	Sham			1.81	7.86
20	Sham	1.69	7.1	1.73	7.03
20	Sham	2.05	8.23	2.09	6.78
20	Sham	2.57	7.97	1.24	5.66
20	Sham	2.72	8.06	1.1	5.56
20	Sham	3.2	7.97	0.89	6.02
21	Sham	4.94	15.13	2.59	10.54
21	Sham	4.35	13.65	3.1	9.36
