# Supplementary material for: Mouse Model of Parkinson’s Disease with Bilateral Dorsal Striatum Lesion with 6-Hydroxydopamine Exhibits Cognitive Apathy-like Behavior
Source: Int J Mol Sci. 2024 Jul 22;25(14):7993. doi: 10.3390/ijms25147993 (PMC11276653; doi:10.3390/ijms25147993)
Supplement: Supplementary file 1 [file ijms-25-07993-s001.zip › Rotarod test.csv]

id	arm	pre	3w		m pre	m post
1	bi STR	147	174	1	211.3333333	198.3333333		mean	pre	3w	SD	pre	3w
1	bi STR	254	200	2	106.3333333	101.3333333		bi STR	224.25	146.969697	bi STR	49.41498669	47.71616418
1	bi STR	233	221	3	181.3333333	90.33333333		sham	250.625	259.5416667	sham	56.44534864	63.85572467
2	bi STR	134	104	5	262.3333333	237.6666667					SEM	pre	3w
2	bi STR	98	85	6	244	182.3333333					bi STR	14.26487793	14.38696482
2	bi STR	87	115	7	234.6666667	134.3333333					Sham	14.67981074	15.75723776
3	bi STR	96	76	8	274.3333333	160.6666667							f
3	bi STR	210	91	9	270	81
3	bi STR	238	104	14	266.3333333	125
5	bi STR	252	211	15	244.6666667
5	bi STR	237	244	16	177.6666667	145.3333333
5	bi STR	298	258	17	218	160.3333333
6	bi STR	163	154	10	269.3333333	232.3333333
6	bi STR	276	202	11	310.6666667	236.6666667
6	bi STR	293	191	12	195.3333333	243
7	bi STR	235	95	13	227.6666667	206.3333333
7	bi STR	241	173	18	287.6666667	410.6666667
7	bi STR	228	135	19	168.3333333	230.3333333
8	bi STR	260	163	20	220	243
8	bi STR	274	158	21	326	274
8	bi STR	289	161
9	bi STR	245	117
9	bi STR	260	58
9	bi STR	305	68
10	Sham	288	228
10	Sham	257	222
10	Sham	263	247
11	Sham	279	208
11	Sham	354	276
11	Sham	299	226
12	Sham	200	241
12	Sham	165	209
12	Sham	221	279
13	Sham	165	202
13	Sham	248	207
13	Sham	270	210
14	bi STR	191	114
14	bi STR	290	150
14	bi STR	318	111
15	bi STR	258
15	bi STR	254
15	bi STR	222
16	bi STR	205	117
16	bi STR	32	142
16	bi STR	296	177
17	bi STR	176	168
17	bi STR	248	153
17	bi STR	230	160
18	Sham	227	527
18	Sham	301	323
18	Sham	335	382
19	Sham	150	252
19	Sham	165	223
19	Sham	190	216
20	Sham	175	229
20	Sham	230	252
20	Sham	255	248
21	Sham	354	291
21	Sham	298
21	Sham		257
