# Supplementary material for: Mouse Model of Parkinson’s Disease with Bilateral Dorsal Striatum Lesion with 6-Hydroxydopamine Exhibits Cognitive Apathy-like Behavior
Source: Int J Mol Sci. 2024 Jul 22;25(14):7993. doi: 10.3390/ijms25147993 (PMC11276653; doi:10.3390/ijms25147993)
Supplement: Supplementary file 1 [file ijms-25-07993-s001.zip › Splash test.csv]

id	arm	latency	counts(bi)
2	bi STR	2.47	16
3	bi STR	13.31	4
5	bi STR	4.78	19
6	bi STR	5.47	41
7	bi STR	4.26	37
8	bi STR	3.26	32
9	bi STR	2.14	27
10	Sham	4.71	11
11	Sham	3.35	26
12	Sham	2.39	20
13	Sham	3.36	42
14	bi STR	15.16	11
16	bi STR	8.87	10
17	bi STR	2.57	45
18	Sham	3.39	7
19	Sham	3.44	26
20	Sham	1.35	27
21	Sham	1.89	16
