# Supplementary material for: Mouse Model of Parkinson’s Disease with Bilateral Dorsal Striatum Lesion with 6-Hydroxydopamine Exhibits Cognitive Apathy-like Behavior
Source: Int J Mol Sci. 2024 Jul 22;25(14):7993. doi: 10.3390/ijms25147993 (PMC11276653; doi:10.3390/ijms25147993)
Supplement: Supplementary file 1 [file ijms-25-07993-s001.zip › SPT.csv]

id	arm	pre w	pre s	2h w	2h s	score
1	bi STR	40.393	46.668	38.253	44.439	51.01853971
2	bi STR	46.651	45.841	45.628	42.729	75.25997582
3	bi STR	46.418	46.912	45.796	45.382	71.09665428
5	bi STR	45.129	46.415	44.205	45.2	56.80224404
6	bi STR	43.726	46.48	42.497	44.575	60.78493937
7	bi STR	40.489	40.97	39.756	38.773	74.98293515
8	bi STR	41.001	41.78	40.336	39.676	75.98410979
9	bi STR	40.787	40.434	39.45	39.412	43.32344214
10	Sham	38.756	46.194	38.587	46.118	31.02040816
11	Sham	44.659	46.714	43.812	44.532	72.0369759
12	Sham	43.471	46.491	42.714	45.129	64.2756017
13	Sham	45.926	46.248	45.292	44.93	67.5204918
14	bi STR	40.227	41.134	39.45	39.412	68.90756303
16	bi STR	43.029	40.855	42.367	39.585	65.73498965
17	bi STR	40.98	40.996	40.337	39.48	70.21769338
18	Sham	40.422	41.851	38.605	40.979	32.42841205
19	Sham	41.277	40.911	40.386	39.469	61.80882983
20	Sham	40.591	40.729	40.351	39.349	85.18518519
21	Sham	37.741	40.284	37.207	37.967	81.26972992
			64.16208311
			61.94320432
